# Supplementary material for: Studying the Experiences of Children With Moderate to Profound Intellectual Disabilities in Research: A Systematic Review
Source: J Intellect Disabil Res. 2025 Jul 12;70(1):1–15. doi: 10.1111/jir.70009 (PMC12703066; doi:10.1111/jir.70009)
Supplement: Supplementary file 2 — Appendix S2 Methodological quality appraisal of the eligible studies. [file JIR-70-1-s004.xlsx]

## Sheet: Taul1
No.	Authors, year	Country	Study design*	Q1	Q1	Q2	Q2	Q3	Q3	Q4	Q4	Q5	Q5
1	Aderemi & Pillay, 2013	South Africa	3	yes	1	yes	1	yes	1	can't tell	2	yes	1
2	Allen et al., 2022	UK	1	yes	1	yes	1	yes	1	yes	1	yes	1
3	Aviram et al., 2021	Israel	1	yes	1	yes	1	yes	1	yes	1	yes	1
4	Benini et al., 2004	Italy, USA	3	no	3	yes	1	yes	1	yes	1	yes	1
5	Bennett et al., 2017	Canada	1	yes	1	yes	1	yes	1	yes	1	can't tell	2
6	Boyden et al., 2012	UK	1	yes	1	yes	1	yes	1	yes	1	yes	1
7	Byrne & Hennessy, 2009	Ireland	1	yes	1	yes	1	can't tell	2	yes	1	can't tell	2
			3	yes	1	yes	1	yes	1	can't tell	2	yes	1
			5	can't tell	2	can't tell	2	can't tell	2	can't tell	2	can't tell	2
8	Caton & Kagan, 2007	UK	1	yes	1	yes	1	can't tell	2	yes	1	can't tell	2
9	Connaughton & Cline, 2020	UK	1	yes	1	can't tell	2	yes	1	yes	1	can't tell	2
10	Cooney et al., 2006	UK	3	yes	1	yes	1	yes	1	can't tell	2	yes	1
11	Dubé et al., 2023	Canada, Australia	3	yes	1	yes	1	yes	1	yes	1	yes	1
12	Dubé et al., 2022a	Canada, Australia	3	yes	1	yes	1	yes	1	yes	1	yes	1
13	Dubé et al., 2022b	Canada, Australia	3	yes	1	yes	1	yes	1	yes	1	yes	1
14	Fairhurst et al., 2018	UK	3	yes	1	yes	1	no	3	yes	1	yes	1
15	Ferreira et al., 2016	Portugal	3	can't tell	2	yes	1	yes	1	yes	1	yes	1
16	Ferreira et al., 2019	Portugal	3	can't tell	2	yes	1	yes	1	yes	1	yes	1
17	Fitzgerald, 2007	UK	1	can't tell	2	can't tell	2	yes	1	yes	1	yes	1
18	Fitzgerald et al., 2003	UK	1	yes	1	yes	1	can't tell	2	yes	1	can't tell	2
19	Foley et al., 2012	Australia	1	yes	1	yes	1	can't tell	2	yes	1	can't tell	2
20	Hatton et al., 2017	UK, Australia	3	yes	1	yes	1	yes	1	yes	1	can't tell	2
21	Hingley-Jones, 2009	UK	1	yes	1	yes	1	yes	1	yes	1	yes	1
22	Hingley-Jones, 2011	UK	1	yes	1	yes	1	yes	1	yes	1	yes	1
23	Hingley-Jones, 2012	UK	1	yes	1	yes	1	yes	1	yes	1	yes	1
24	Hughes et al., 2013	USA	3	yes	1	yes	1	yes	1	yes	1	can't tell	2
25	Jenkin et al., 2017	Australia	1	yes	1	can't tell	2	yes	1	yes	1	can't tell	2
26	Kumas et al., 2024	Turkey	3	yes	1	yes	1	yes	1	can't tell	2	yes	1
27	Larkin et al., 2011	UK	3	no	3	yes	1	yes	1	can't tell	2	yes	1
28	Medved & Brockmeier, 2004	USA, Germany	1	yes	1	yes	1	yes	1	yes	1	yes	1
29	Noerr & Swinford, 2024	USA	2	yes	1	yes	1	yes	1	can't tell	2	yes	1
30	Pearlman & Michaels, 2019	UK	3	can't tell	2	yes	1	yes	1	yes	1	yes	1
31	Pijl & Frostad, 2010	Norway, the Netherlands	3	yes	1	yes	1	yes	1	yes	1	can't tell	2
32	Retznik et al., 2021	Germany	1	yes	1	can't tell	2	yes	1	yes	1	yes	1
33	Ring & Travers, 2005	Ireland	1	yes	1	can't tell	2	can't tell	2	yes	1	can't tell	2
34	Robertson et al., 2018	UK, Australia	3	yes	1	yes	1	yes	1	yes	1	can't tell	2
35	Samuelsson et al., 2023	Sweden	3	yes	1	yes	1	yes	1	can't tell	2	yes	1
36	Valiquette et al., 2010	Canada	1	yes	1	yes	1	yes	1	yes	1	yes	1
37	Vogel & Reiter, 2003	Israel	1	can't tell	2	can't tell	2	can't tell	2	yes	1	can't tell	2
38	Warnick et al., 2024	South Africa	3	yes	1	yes	1	yes	1	can't tell	2	yes	1
39	Whitehurst, 2006	UK	1	yes	1	yes	1	can't tell	2	yes	1	can't tell	2
40	Young et al., 2015	UK	3	can't tell	2	yes	1	yes	1	yes	1	yes	1
41	Young-Southward et al., 2017	UK	1	yes	1	can't tell	2	yes	1	yes	1	yes	1
*According to the MMAT, 1=Qualitative studies; 2=Quantitative randomized controlled trials; 3=Quantitative non-randomized studies; 5=Mixed methods studies			Judgement:	yes	1		Yes
				can't tell	2		Can't tell
				no	3		No
